# Supplementary material for: A bibliometric study of identity construction in English writing for academic purposes
Source: Front Psychol. 2024 Dec 10;15:1499917. doi: 10.3389/fpsyg.2024.1499917 (PMC11667089; doi:10.3389/fpsyg.2024.1499917)
Supplement: Supplementary file 2 [file Data_Sheet_2.xlsx]

## Sheet: Sheet1
Cluster in the first quadrant	Name of Clsuter	Cluster members	Cluster in the second quadrant	Name of Clsuter	Cluster members	Cluster in the third quadrant	Name of Clsuter	Cluster members	Cluster in the fourth quadrant	Name of Clsuter	Cluster members
3	academic literacy	publication, language, academic-literacy, ethiopia, journal, publish, oman,	2	the spatial nature	experience, space, writing-for-publication, alienation, academic-voice, revision-strategy, scholarly-writing, metadiscourse, instruction, teaching-writing	9	decolonisation	knowledgeproduction, academic-publication, african-language, politics-of-language, ethiopian-study	1	excellence and performance in academic identity	research-excellence, coefficient-alpha, excellence, internal-structure, number, identity, teacher, performativity, english-as-an-international-language, life
8	English-as-a-second-language discourse	peer-feedback, genre, lexicalbundle, linguistics, discourse, english, rhetoric, disciplinary	4	measures of identity	attitude, validity, belief, student-authorship-questionnaire, subject-matter, approach-to-writing, chinese-paradox, culture, authorial-identity	12	socio-symbolic function of academic language	linguistic-minority, school, multilingual-ism, academic-discourse, eap, academic-language, social-cla	6	collaborative participation	learningresearch, studenttransition, talk, access, higher-education, assessment-standard, participatory-pedagogy, literacy, expectation
15	plagiarism and Academic Integrity	transformative-learning, vocabulary-research, learner-centred, academic-integrity, post-secondary, learner-empowerment, plagiarism, covid-19, university, El1	5	discoursal-identity	writinginstruction, discoursal-identity, systemic-functional-linguistics	14	academic voice	positivistepistemology, student-voice, science, feminist-theory, nursing	7	transition experience of novice lecturers	special-issue, communities-of-practice, newacademic-staff, academic-identity
			10	well-being	writing-retreat, community-of-coping, professional-identity, academic-wellbeing, insight, lecturer, academic-acculturation, stress, career-development, positive-affect, community	23	transition from professional work and Masters coursework to the research dissertation	design-forlearning, systemsapproach, block-release-masters-programme, systemic-design, literacy-practice, systems-thinking, dissertation-preparation	11	a pedagogy of graduate writing	research-conceptualisation, graduateresearch-writing, academic-writing
			13	identity (re)construction of academic returnee	chinese-university, academic-assessment-policy, politics, academic-returnee, academic-identityconstruction, autobiography, in-between-space	24	writing center from the consultant rather than students	mentoring, writing-centre, access-to-higher-education, transitional-space	16	writing support such as writing centers and writing groups	cooperative-learning, writing-group, power, student, doctoral-education, benefit, feedback, writer, anxiety
			17	translanguaging	transnational-higher-education, writing-pedagogy, translanguaging, english-as-a-medium-ofinstruction, english-for-academicpurpose, sino-us-joint-venture-university	31	multi-disciplining writing groups	multi-disciplinarity, generic-skill, outcm, researchpublication, program	20	subjectivity	postgraduate-research-writing, pedagogy, education
			18	writing a doctoral thesis	work, love, autoethnography, management, feminine, learning, practice, organization, self, memory-work	34	Resistance by L2 writers	resistance, identity-investment, imagined-community, white-prestige-ideology, tesol, race	40	development and adaptation in the new era of higher education	construction, women, newmanagerialism, managerialism, early-career-researchers-(ecrs), china, agonism, argument, gender, psychometrics
			19	Life experience	esl-doctoral-student, academic-writer-identity, lifehistory	37	engagement	time, model, technology, intervention, policy, engagement
			21	language-mixing	folk, difference, multilingual-student-view, undergraduate-academic-writing, student-belief, strategy	41	an academic literacies framework investigating research productivity	academic-publishing, academicwriting, scholar, academic-staff, research-writing
			25	Scholarship ofTeaching and Learning (SoTL) identity	empirical-research-article, reflective-essay, conceptual-article, opinion-piece, sotl-identity, academic-journal-writing
			26	multiliteracy	perspective, plurilingual-graduate-student, faculty-perspective, english-for-academic-purpose, academic-writing-support, socialization, critical-analytical-collaborativeautoethnography, challenge
			27	mindfulness practices	health, covid-19-pandemic, collaboration, productivity, online-writingcommunity, mindful-academic-writing, mindfulness
			28	doctoral student	doctoral-experience, doctoral-student, reflective-narrative, phd-thesis, postgraduate-study, thesis
			29	second-language-writing	narrative, transnationalism, gap, virtual-transnational-community, teacher-education, non-ambient
			30	orientation to the processes of writing the practice instead of product	knowledge, fund, postgraduate, peerlearning, personal-transformation, curriculum-transformation
			33	doctoral student performance	doctoral-student-performance, attrition, lesson, completion, analytical-framework, fit-theory, people, person-organization-fit, shortage, satisfaction, submission
			35	nationality	research-productivity, humanities-and-social-science, vietnam
			36	gender	feminist-pedagogy, rethinking, precarity
			38	bilingualism/multilingualism	social-identity, autobiographical-narrative, identity-construction, graduatebilingual/multilingual-writer
			39	ethnicity	student-engagement, ethnic-minority-student, automated-writing-evaluation
